# Supplementary material for: Optimizing nursing home menus in Norway from a sustainability and nutritional perspective
Source: Front Nutr. 2026 Apr 16;13:1776523. doi: 10.3389/fnut.2026.1776523 (PMC13128410; doi:10.3389/fnut.2026.1776523)
Supplement: Supplementary file 2 [file Table_2.xlsx]

## Sheet: Sayfa1
week	day	menu_type	energy_kcal	protein_g	fat_g	SFA_g	MUFA_g	PUFA_g	omega3_g	omega6_g	cholesterol_mg	CHO_g	added_sugar_g	dietary_fiber_g	B6_mg	B9_mcg	B12_mcg	Ca_mg	Fe_mg	Na_mg	K_mg	Mg_mg	Zinc_mg	Cu_mg	P_mg	VitaminD_mcg	C_FP	Water_FP	DDS	ENRF_7.3
1	1	optimized	630.15	25.81	28.47	14.61	9.51	2.72	1	1.55	104.8	62.97	5.04	9.75	0.55	135.1	1.72	196.45	2.41	1144	1780.5	105.3	1.59	0.3	443.85	1.55	1.39663	513.355	6	12.6964
1	2	optimized	575.95	26.61	35.31	17.44	11.85	3.07	0.6	2.1	113	30.67	7.5	14.7	0.47	130.5	1.1	279.95	2.45	1184	1208	85.35	4.19	0.41	358.05	0.85	2.06124	1670.87	6	10.1251
1	3	optimized	597.47	21.41	28.52	17.71	6.73	0.72	0.15	0.28	102.85	59.56	0	9.08	0.62	87.65	1.63	253.36	2.72	1440	1867.6	94.12	1.37	0.33	448.47	4.08	1.49865	889.121	5	8.91363
1	4	optimized	544.79	21.19	21.65	13.38	5.08	0.74	0.16	0.29	86.6	60.61	0	9.27	0.7	150.54	1.62	285.75	3.05	1076	2088.44	121.54	2.09	0.36	473.63	2.9	1.21703	476.102	6	22.2274
1	5	optimized	562.84	20.1	29.99	11.46	12.79	3.88	0.57	3.14	76.1	48.06	6.01	10.05	0.4	59.2	1.05	81.02	2.68	988	1505.88	76.26	2.36	0.33	430.43	0.5	1.39701	1157.26	4	7.4423
1	6	optimized	608.675	22.32	34.01	14.605	11.645	4.86	1.175	3.045	147.145	48.195	10	10.17	0.57	97.805	1.41	261.095	2.645	934.625	1390.79	87.84	1.635	0.265	407.375	3.65	1.70028	1193.51	6	11.3814
1	7	optimized	573.25	18.43	22.65	13.57	5.3	0.99	0.3	0.41	86.5	69.15	20	10.1	0.53	83.2	1.38	232.42	2.84	1044.24	1693.5	86.88	1.04	0.32	405.57	3.25	1.3912	818.925	7	9.46104
2	1	optimized	657	19.43	32.83	16.75	10.69	2.07	0.34	1.45	154.15	66.98	20	7.65	0.27	140.5	1.18	330.12	3.1	512.24	1259.9	76.48	2.3	0.29	386.22	2.9	0.9367	1012.64	7	9.35917
2	2	optimized	708.6	31.26	39.25	20.22	12.66	2.87	0.75	1.78	92.65	52.28	15.6	10.5	0.58	108.1	1.41	246.63	3.15	1000	1178.45	81.25	6	0.23	377.05	2.6	1.44832	619.03	5	4.34013
2	3	optimized	581.9	22.39	25.09	11.615	7.995	3.13	0.755	1.815	147.97	60.98	13.375	10.895	0.685	119.53	1.305	197.67	3.01	1041.88	1789.59	106.765	1.93	0.38	432.2	2.1	1.55403	1147.49	5	15.3383
2	4	optimized	619.99	26.96	24.77	12.41	8.65	2.51	0.91	1.44	96	66.04	0.04	9.4	0.65	137.74	1.64	170.97	3.1	1148	1992.54	119.89	1.87	0.35	448.98	1.53	1.35182	485.317	6	17.0146
2	5	optimized	529.27	21.8	25.43	13.07	7.83	1.95	0.48	1.25	84.4	49.02	0	9.91	0.68	176.1	1.6	277.51	2.57	1412	1898.45	107.85	1.93	0.3	491.25	2.89	1.11186	461.508	6	20.5465
2	6	optimized	567.6	20.33	21.79	13.46	5.1	0.48	0.13	0.17	86.5	67.38	5	10.6	0.72	83.2	1.38	238.45	2.98	1408	2012.8	98.85	1.24	0.35	422.75	3.25	1.40495	848.04	6	12.8871
2	7	optimized	550.15	21.23	23.23	14.42	5.51	0.6	0.12	0.27	91	58.94	5	9.97	0.63	72.65	1.66	333.28	2.81	1504	1690.75	102.7	1.68	0.29	459.65	2.91	1.27129	518.77	6	10.5652
3	1	optimized	544.79	21.19	21.65	13.38	5.08	0.74	0.16	0.29	86.6	60.61	0	9.27	0.7	150.54	1.62	285.75	3.05	1076	2088.44	121.54	2.09	0.36	473.63	2.9	1.21703	476.102	6	22.2274
3	2	optimized	503.9	18.94	21.83	13.47	5.1	0.51	0.17	0.19	86.5	53.46	0	9.65	0.67	107.05	1.38	228.45	2.71	1416	1992.5	94.15	1.27	0.33	400.5	3.25	1.35283	798.346	5	15.5085
3	3	optimized	553.54	24.48	27.64	6.02	13.02	6.47	1.56	4.39	162.54	47.44	11.37	8.84	0.47	131.25	1.62	256.29	2.46	1448.1	1254.23	90.28	1.99	0.31	437.97	1.91	1.3153	729.915	6	15.3318
3	4	optimized	626.83	20.33	30.1	11.52	12.85	4.06	0.58	3.2	76.1	58.93	7.51	19.05	0.44	124.6	1.05	262.02	2.88	1380	1917.65	110.57	2.76	0.55	485.05	0.5	1.35255	1091.96	5	17.7143
3	5	optimized	579.5	24.33	23.07	10.7	7.28	2.76	0.59	1.54	118.82	64.15	5	9.11	0.6	139.03	1.28	218.43	2.96	1081.75	1915.31	114.21	1.98	0.38	458.54	2.6	1.63245	1189.22	5	19.5799
3	6	optimized	551.4	26.57	27.49	15.44	8.33	0.99	0.23	0.45	91.15	44.64	15.6	10	0.5	108	1.11	153.03	3.03	892	1047.65	73.75	5.92	0.23	302.25	1	1.36165	453.495	5	5.61847
3	7	optimized	527.6	20.08	21.97	13.48	5.1	0.55	0.19	0.19	86.5	57.77	0	9.7	0.65	98.85	1.38	202.45	3.02	1408	1990.15	96.2	1.27	0.35	422.85	3.25	1.3463	802.15	5	14.3358
4	1	optimized	565.85	21.48	25.44	15.58	5.96	1.01	0.24	0.44	95.4	58.64	5	9.52	0.57	150.8	1.7	280.03	3.06	1088	1864.05	107	1.79	0.32	479.1	2.92	1.28059	557.82	6	16.6075
4	2	optimized	658.84	21.87	34.73	14.98	13.99	3.67	0.49	2.95	89.3	58.16	5.01	9.15	0.56	66.59	1.17	149.52	2.67	1000	1756.19	82.09	2.47	0.29	454.63	0.53	1.32567	1111.9	5	6.17612
4	3	optimized	664.92	22.68	36.26	19.485	10.305	2.785	0.67	1.36	122.37	57.945	7.5	8.095	0.665	119.43	1.17	241.93	2.675	1188.03	1804.77	104.67	1.905	0.345	415.19	2.49	2.26171	1218.82	5	7.02288
4	4	optimized	567.6	20.33	21.79	13.46	5.1	0.48	0.13	0.17	86.5	67.38	5	10.6	0.72	83.2	1.38	238.45	2.98	1408	2012.8	98.85	1.24	0.35	422.75	3.25	1.40495	848.04	6	12.8871
4	5	optimized	591.94	24.68	22.13	10.33	8.06	2.85	1.01	1.68	88.2	68.69	20.04	9.65	0.36	60.73	1.88	240.65	2.21	959.24	1323.33	87.31	1.36	0.23	433.81	1.5	1.1289	518.931	5	9.0023
4	6	optimized	605.9	19.4	32.97	16.79	10.67	2.15	0.32	1.46	154.15	52.58	0	10.35	0.38	142.5	1.18	366.3	3.11	864	1423.4	92.6	2.65	0.32	422.95	2.9	0.854783	810.34	7	15.0319
4	7	optimized	483.24	19.31	16.76	9.86	3.88	0.91	0.22	0.44	73.4	59.19	5	10.82	0.52	102.9	1.5	242.85	2.25	1044	1513.26	90.76	1.76	0.35	433.83	2.87	1.26618	534.137	7	19.3929
5	1	optimized	638.54	20.51	31.24	12.8	13.2	3.55	0.42	2.95	81.5	64.19	10.01	8.95	0.36	54.98	1.41	191.58	2.46	834.05	1806.53	71.83	2.29	0.31	450.84	0.5	1.31086	1174.94	4	7.68286
5	2	optimized	594.94	20.84	35.6	11.01	14.87	6.81	1.77	4.48	181.34	42.54	11.37	10.09	0.64	184.26	1.22	204.14	2.36	1376.8	1263.18	84.13	1.56	0.25	358.17	1.76	1.33395	630.375	5	12.235
5	3	optimized	575.9	19.28	22.67	13.55	5.3	1.01	0.33	0.43	86.5	68.67	20	10.45	0.53	93.75	1.38	231.37	3	1044.24	1689.85	87.88	1.04	0.33	418.07	3.25	1.39428	821.625	7	10.3585
5	4	optimized	597.16	32.5	23.03	11.39	6.71	2.48	0.31	1.9	224.2	60.94	20.64	8.41	0.54	138.99	1.81	283.86	2.87	1727.3	1358.26	88.6	3.4	0.28	752.3	2.75	1.06653	1182.66	8	9.02105
5	5	optimized	483.65	20.49	16.08	9.86	3.79	0.46	0.1	0.26	73.4	59.67	0	10.17	0.64	96.1	1.5	252.23	2.98	1408	1967.4	112.2	1.88	0.36	473.3	2.87	0.98899	453.02	6	20.9646
5	6	optimized	673.1	19.86	35.66	18.44	11.31	2.19	0.37	1.52	160.75	63.31	10	9.45	0.31	117.4	1.24	324.75	2.95	492.55	1444.85	94.35	2.61	0.32	433.9	2.92	1.01973	890.402	5	11.1174
5	7	optimized	513.24	27.15	24.02	13.28	7.47	0.82	0.23	0.39	82.35	41.57	10.6	7.9	0.51	96.64	1.03	125.8	3.11	892	1222.69	72.09	5.94	0.22	270.38	0.98	1.23133	406.907	5	7.71324
6	1	optimized	566.19	27.77	24.34	13.41	7.47	1.08	0.34	0.48	82.35	52.53	15.6	8.9	0.56	85.39	1.03	122.7	3.01	884	1124.99	70.04	5.83	0.22	273.88	0.98	1.28647	449.267	6	5.39947
6	2	optimized	658.94	45.53	24.21	10.485	7.865	3.545	0.45	3.01	133.15	61.885	7.51	6.055	0.845	83.1	1.06	249.89	2.985	1040.03	1640.53	106.65	4.365	0.335	641.11	0.6	5.2916	2721.88	5	13.619
6	3	optimized	625.89	19.02	33.93	16.83	10.83	2.62	0.46	1.79	154.15	55.4	5	11.75	0.28	140.75	1.18	339.62	2.51	388	972.81	71.71	2.61	0.3	387.93	2.9	1.18667	921.872	7	13.9628
6	4	optimized	519.52	21.62	25.49	13.09	7.83	1.97	0.49	1.24	84.4	46.65	0	9.91	0.68	182.85	1.6	286.01	2.44	1412	1871.7	105.1	1.9	0.29	486.75	2.89	1.10856	459.208	6	21.0987
6	5	optimized	608.9	24.95	24.09	11.74	7.38	2.65	0.64	1.38	92.47	67.72	10	11.62	0.66	139.62	1.21	240.32	3.06	1135.3	2135.84	126.34	2	0.44	477.25	2.62	1.80925	1198.58	7	19.9694
6	6	optimized	589.9	22.4	25.22	13.03	7.45	2.15	0.61	1.45	67.8	62.97	0	10.45	0.67	69.7	1.67	311.25	2.66	1472	1803.7	93.6	1.35	0.31	462.85	3.85	1.33569	908.5	5	13.0728
6	7	optimized	558.44	22.31	26.23	5.17	12.72	6.07	1.54	4.29	159.34	52.89	1.37	10.84	0.69	131.11	1.02	121.59	4.1	1720.8	1945.88	117.43	2.04	0.43	412.72	1.71	1.01716	560.98	6	19.5612
7	1	optimized	610.83	21.48	29.93	11.46	12.85	3.92	0.62	3.17	76.1	54.14	7.51	18.85	0.48	145.6	1.05	264.52	2.9	1368	1925.85	107.17	2.64	0.52	497.15	0.5	1.3688	1093.4	6	19.3291
7	2	optimized	629.75	26.62	27.4	14.09	9.34	2.43	0.88	1.44	103	64.24	0.04	10.45	0.64	103.25	1.53	149.1	3	1524	1988.65	112.9	1.68	0.37	459	2.5	1.23843	517.265	6	11.8936
7	3	optimized	636.8	20.03	33.33	16.88	10.75	2.19	0.47	1.55	154.15	58.88	0	10.45	0.47	182.7	1.18	341	3.19	513	1452.7	90.3	2.35	0.35	401	2.9	0.92744	941.835	7	18.2807
7	4	optimized	558.69	27.92	23.89	13.26	7.47	0.78	0.18	0.36	82.35	51.78	15.6	8.9	0.55	68.89	1.03	145.2	3.01	884	1117.49	70.04	5.83	0.21	278.38	0.98	1.28647	449.267	5	5.03501
7	5	optimized	597.42	20.14	27.55	16.9	6.45	0.93	0.26	0.33	99.7	62.63	15	9.65	0.54	109.95	1.5	234.43	2.57	1053.98	1690.85	86.78	1.17	0.33	423.45	3.28	1.58212	876.5	7	8.57706
7	6	optimized	560.4	20.56	25.4	15.58	5.94	0.98	0.26	0.39	95.4	58.14	5	9.72	0.57	135.8	1.7	294.63	2.3	1064	1748.55	102.25	1.73	0.3	476.6	2.92	1.25833	500.61	6	15.4606
7	7	optimized	609.85	25.21	24.15	11.76	7.38	2.65	0.64	1.38	92.47	67.58	10	11.57	0.67	139.37	1.21	242.87	2.93	1135.3	2158.39	125.04	2	0.44	483.95	2.62	1.78302	1192.16	8	19.9991
8	1	optimized	515.4	18.04	21.68	13.45	5.1	0.47	0.12	0.16	86.5	57.39	0	10.15	0.64	81.55	1.38	221.45	2.59	1408	1844.25	90.9	1.31	0.33	400.5	3.25	1.36093	798.496	5	12.7692
8	2	optimized	659.4	25.02	28.75	14.81	8.52	2.54	0.59	1.29	105.67	70.77	26.75	8.87	0.62	116.08	1.1	237.12	2.94	1060.7	1860.59	110.79	1.95	0.39	452.8	1.54	1.80118	985.76	6	8.52205
8	3	optimized	573.19	24.54	28.08	5.96	13.12	6.56	1.66	4.49	162.54	50.87	17.37	9.89	0.48	129.65	1.62	260.04	2.37	1435.4	1245.3	85.08	1.84	0.29	422.72	1.91	1.24675	810.031	5	14.055
8	4	optimized	650	18.94	32.79	16.73	10.67	2.01	0.34	1.42	154.15	65.44	20	8.35	0.28	135.4	1.18	336.02	2.21	488.24	1116.6	69.18	2.26	0.25	388.62	2.9	0.906538	1014.16	7	8.77614
8	5	optimized	640.05	21.42	38.48	17.18	14.85	3.92	0.59	3.07	98.1	47.09	5.01	9.75	0.54	131.2	1.25	164.35	2.81	1016	1834.6	89.05	2.52	0.31	478.5	0.55	1.39276	1115.98	6	8.72996
8	6	optimized	544.79	21.19	21.65	13.38	5.08	0.74	0.16	0.29	86.6	60.61	0	9.27	0.7	150.54	1.62	285.75	3.05	1076	2088.44	121.54	2.09	0.36	473.63	2.9	1.21703	476.102	6	22.2274
8	7	optimized	563.85	33.8	23.91	11.45	6.8	2.91	0.39	2.08	224.2	48.55	5.64	10.21	0.49	123.19	1.81	276.61	3.05	1738.06	1280.72	88.03	3.59	0.36	758.26	2.75	1.31322	1241.21	8	12.2886
9	1	optimized	674.41	23.3	32.41	9.125	14.225	6.265	1.55	4.31	174.84	67.555	8.87	10.265	0.695	121.96	1.42	225	3.085	1584.83	1618.91	102.71	2.385	0.375	462.46	1.74	1.63272	777.922	6	11.5626
9	2	optimized	529	18.02	13.6	8.27	3.12	0.31	0.13	0.15	66.3	78.73	10	9.95	0.52	79.15	1.37	228.9	2.79	1011.05	2082.25	87.1	1.06	0.38	371	2.25	1.45476	821.88	6	18.3325
9	3	optimized	641.92	27.86	28.55	12.1	11.4	3.72	1.23	2.39	93.8	62.55	5.04	11.79	0.7	152.05	1.62	207.88	2.54	1484	1801.6	105.65	1.63	0.28	465.6	1.52	1.28813	515.883	7	14.6223
9	4	optimized	609.16	33.25	23.16	11.43	6.71	2.4	0.25	1.87	224.2	63.21	20.64	7.66	0.48	107.24	1.81	260.11	2.77	1734.3	1457.51	90.35	3.42	0.34	746.55	2.75	1.07395	1361.01	8	7.12341
9	5	optimized	567.6	20.33	21.79	13.46	5.1	0.48	0.13	0.17	86.5	67.38	5	10.6	0.72	83.2	1.38	238.45	2.98	1408	2012.8	98.85	1.24	0.35	422.75	3.25	1.40495	848.04	6	12.8871
9	6	optimized	544.79	21.19	21.65	13.38	5.08	0.74	0.16	0.29	86.6	60.61	0	9.27	0.7	150.54	1.62	285.75	3.05	1076	2088.44	121.54	2.09	0.36	473.63	2.9	1.21703	476.102	6	22.2274
9	7	optimized	582.49	23.5	30.99	15.81	9.04	3.06	0.73	1.55	109.82	47.55	5	10.02	0.54	100.43	1.17	246.26	2.72	916	1526.45	97.55	2.04	0.44	402.73	1.76	1.97483	1083.51	5	11.5403
10	1	optimized	585.35	28.24	27.51	15.44	8.33	0.99	0.23	0.45	91.15	50.92	20.6	10.5	0.57	105.75	1.11	179.43	3.05	892	1090.7	74.95	5.77	0.22	310.25	1	1.40869	495.705	5	5.44258
10	2	optimized	646.17	47.31	19.17	7.3	6.66	3.53	0.43	3.05	120.85	66.88	10.01	8.83	0.77	75.09	1.26	296.98	3.18	1083.3	1701.2	119.07	4.44	0.38	692.72	0.77	5.05147	2721.07	6	18.5702
10	3	optimized	651.42	27.27	36.13	17.69	11.8	3.62	0.87	2.28	113	48.87	30	10.5	0.54	98.75	1.1	115.93	2.49	805	942	73.53	4.28	0.21	321.85	0.85	1.93283	1759.49	4	-0.00271558
10	4	optimized	539.19	21.16	21.82	13.4	5.1	0.8	0.19	0.35	86.6	59.5	0	7.92	0.55	113.94	1.62	245.8	3.02	1080	1890.84	102.09	1.85	0.31	447.23	2.9	1.15836	511.382	5	16.7373
10	5	optimized	603.19	24.91	30.99	15.81	9.04	3.06	0.73	1.55	109.82	50.46	5	11.72	0.63	138.43	1.17	280.36	3.04	1116	1682.75	107.35	2.25	0.48	442.63	1.76	2.02161	1109.31	7	14.5534
10	6	optimized	533.02	21.7	20.39	12.52	4.75	0.53	0.13	0.25	82.65	61.21	0	8.83	0.58	79.6	1.62	240.16	3.04	1396	1821.75	96.07	1.41	0.34	450.27	3.08	1.38371	840.926	5	13.366
10	7	optimized	556.26	22.66	32.83	9.42	14.35	6.31	1.54	4.36	175.69	37.7	1.37	9.82	0.61	140.81	1.27	198.9	3.11	1752.8	1431.23	92.9	1.87	0.3	398.44	2.54	1.13811	630.47	6	13.4613
11	1	optimized	608.15	23.02	25.31	13.04	7.45	2.16	0.62	1.46	67.8	66.68	0	10.4	0.68	73.6	1.67	301.85	3.03	1472	1929.2	100.35	1.43	0.34	477.1	3.85	1.33266	915.836	5	13.7422
11	2	optimized	566.69	20.11	25.98	5.16	12.72	6.06	1.5	4.24	159.34	58.12	11.37	10.09	0.53	135.76	1.02	160.34	3.13	1359.85	1658.78	86.73	1.55	0.37	340.32	1.71	1.22253	615.46	7	16.8579
11	3	optimized	503.9	18.94	21.83	13.47	5.1	0.51	0.17	0.19	86.5	53.46	0	9.65	0.67	107.05	1.38	228.45	2.71	1416	1992.5	94.15	1.27	0.33	400.5	3.25	1.35283	798.346	5	15.5085
11	4	optimized	539.19	21.16	21.82	13.4	5.1	0.8	0.19	0.35	86.6	59.5	0	7.92	0.55	113.94	1.62	245.8	3.02	1080	1890.84	102.09	1.85	0.31	447.23	2.9	1.15836	511.382	5	16.7373
11	5	optimized	583.96	33.3	23.33	11.52	6.77	2.4	0.38	1.91	224.2	55.24	0.64	10.21	0.7	136.19	1.81	292.74	2.96	1727.06	1574.06	101.42	3.45	0.39	763.08	2.75	1.10078	1237.55	8	15.7963
11	6	optimized	630.15	25.81	28.47	14.61	9.51	2.72	1	1.55	104.8	62.97	5.04	9.75	0.55	135.1	1.72	196.45	2.41	1144	1780.5	105.3	1.59	0.3	443.85	1.55	1.39663	513.355	6	12.6964
11	7	optimized	585.43	19.43	29.83	11.46	12.85	3.88	0.58	3.15	76.1	51.16	7.51	16.75	0.39	98.3	1.05	230.82	2.47	1168	1745.75	96.67	2.44	0.48	447.15	0.5	1.32499	1066.7	3	15.6908
12	1	optimized	552.93	22.92	28.29	6.51	13.22	6.19	1.53	4.32	164.74	46.36	1.37	10.74	0.66	152.64	1.38	229.82	3.4	1763.8	1776.21	109.46	2.14	0.35	439.31	1.71	1.03832	618.297	6	19.7599
12	2	optimized	643.95	24.3	30.46	15.83	8.95	2.83	0.66	1.42	109.82	63.52	20	9.27	0.64	158.28	1.17	274.46	2.92	1117.24	1793.14	111.02	2.07	0.42	439.17	1.76	1.75796	1044.98	7	11.1816
12	3	optimized	673.1	19.86	35.66	18.44	11.31	2.19	0.37	1.52	160.75	63.31	10	9.45	0.31	117.4	1.24	324.75	2.95	492.55	1444.85	94.35	2.61	0.32	433.9	2.92	1.01973	890.402	5	11.1174
12	4	optimized	504.2	19.76	29.06	11.46	12.7	3.43	0.42	2.88	76.1	36.02	5.01	9.05	0.51	54.65	1.05	141.5	2.3	1152	1345.65	62.25	2.06	0.21	401.3	0.5	1.10311	1066.97	5	5.40843
12	5	optimized	483.32	21.39	22.88	11.46	7.16	1.8	0.48	1.12	77.3	42.96	0	10.44	0.78	214.6	1.47	258.68	2.98	1388	1937.45	104.5	1.5	0.31	443	2.27	1.44121	769.703	6	26.1192
12	6	optimized	526.37	22.85	18.46	10.98	4.19	0.99	0.23	0.62	76.5	60.65	1	10.32	0.46	82.59	1.61	246.11	2.95	1156	1524.39	101.57	2.27	0.35	457.58	2.4	1.28047	462.119	5	16.1736
12	7	optimized	560.45	33.65	23.87	11.43	6.8	2.85	0.39	2.07	224.2	48	5.64	10.16	0.5	134.14	1.81	275.66	3.04	1734.06	1372.57	91.38	3.59	0.37	755.61	2.75	1.3129	1240.25	8	13.5847
12	7	standard	846.635	46.27	46.07	17.445	19.74	5.55	0.61	4.745	195.175	57.91	10	8.66	0.83	93.07	1.48	141.465	4.59	932.465	1781.85	130.515	6.775	0.48	619.545	1.78	1.43114	749.12	6	9.13403
12	6	standard	903.65	40.98	56.74	26.35	18.06	7.06	2.87	3.61	296	52.2	0	10.9	0.99	120.9	6.66	333.45	3.57	1478.35	2192.13	122.84	3.42	0.52	741.31	10.55	1.24738	979.552	6	11.1838
12	5	standard	774.86	51.37	34.09	18.35	10.33	1.75	0.45	1.02	245.55	61.83	20	8.19	0.56	146.51	4.49	159.88	7.49	1005.24	1949.63	113.87	11.66	0.44	614.76	2.6	7.22179	2435.31	7	10.7941
12	4	standard	958.6	59.54	55.97	16.5667	23.3367	12.4967	5.46667	6.68667	261.867	43.6467	7.5	20.6	1.47667	167.917	10.8267	190.317	5.31333	1107.67	2447.28	206	3.39333	0.686667	864.567	13.64	1.29947	795.452	6	26.9559
12	3	standard	782.06	47.42	35.07	14.8	11.98	5.42	0.95	4.31	132.35	63.57	0.01	7.78	0.88	82.39	1.08	286.5	3.25	1124	1822.59	117.71	4.32	0.34	657.25	2.2	4.9766	2694.42	4	12.7941
12	2	standard	519.85	15.18	22.4	13.71	5.2	0.91	0.13	0.52	53	61.16	0	6.25	0.28	46	1	279.22	1.99	532.25	1038.32	73.54	1.55	0.24	329.7	0.1	0.691859	286.23	4	6.75205
12	1	standard	862.77	47.77	46.01	19.86	17.89	4.9	0.67	3.9	229.1	60.88	10	8.08	0.76	89.85	2.08	210.38	4.55	1022.3	1903.2	119.67	6.84	0.47	677.22	2.8	1.79171	881.442	7	8.23676
11	1	standard	764.89	44.53	42.48	25.5	11.17	3.08	1.96	0.63	92.7	46.8	5	9.25	1.92	95.9	22.24	158.07	3.66	732	1881.86	116.36	2.3	0.44	717.48	17.55	6.89319	3482	7	17.102
11	2	standard	899.02	43.62	49.06	22.67	18.41	4.36	0.6	3.47	178.65	67.65	20	7.18	0.72	46.4	1.47	110.83	3.86	976.24	1672.65	98.05	6.15	0.4	553.24	2.93	1.45114	727.979	6	0.742097
11	3	standard	1023.84	48.9	63.36	18.505	26.715	12.005	5.42	6.16	226.475	59.285	7.5	9.35	1.43	84	11.03	185.94	2.605	978.225	1961.76	126.575	2.015	0.5	695.86	16.15	1.54616	1982.79	6	15.0938
11	4	standard	724.06	38.25	32.45	17.13	8.88	2.83	0.42	2.07	246.2	64.01	5.64	11.71	0.73	203.29	2.01	336.69	4.31	1966.06	2137.71	134.47	4.06	0.44	884.33	2.8	1.45949	1263.22	9	15.0662
11	5	standard	450.89	26.3	9.71	3.63	3.05	1.54	0.26	1.35	134.7	59.81	1	8.98	0.81	124.34	2.34	352.08	4.23	1598.35	2138.27	103.77	2.03	0.53	565.82	2.2	1.06268	627.922	6	31.2917
11	6	standard	561.15	15.21	15.45	9.46	3.58	0.5	0.09	0.16	37.65	88.15	20	4.25	0.47	37.5	1.51	361.08	1.4	890	1097.29	68.61	2.1	0.26	437.51	0.75	0.598679	521.518	4	3.60846
11	7	standard	757.1	75.7	20.93	11.4	5.06	1.98	0.44	0.97	164.4	61.17	25	11.6	1.48	111.25	6.02	68.45	3.42	830.2	1542.29	142.01	3.7	0.41	705.81	2.6	1.41016	1180.2	5	17.7308
10	1	standard	753.55	26.31	30.66	7.86	13.71	6.36	1.57	4.45	169.44	82.92	11.37	20.71	0.68	149.71	1.02	179.53	5.43	1585.99	2337.32	144.06	2.74	0.63	488.02	2.21	1.51937	910.895	7	21.1647
10	2	standard	809.72	55.21	43.57	12.7	18.86	8.26	3.09	5	162.4	42.64	0.18	12.75	1.07	132.4	6.17	232.83	4.22	1168	2208.1	131.92	4.7	0.43	721.12	5.28	6.75021	3387.28	6	21.5216
10	3	standard	628	26.09	32.66	18.24	8.29	2.31	0.24	1.63	223.95	49.23	0	16.75	0.3	96.7	1.7	337.7	3.66	717	822.24	94.13	3.15	0.36	514	2.33	1.19701	547.235	5	13.0695
10	4	standard	711.23	42.01	13.16	1.15	6.88	3.87	1.41	2.7	98	101.92	43.65	8.25	0.41	84.25	4	102.72	3.61	1140	1491.2	141.82	2.26	0.43	493.6	0	1.9133	1121.49	5	12.3131
10	5	standard	635.45	24.82	20.3	9.03	7.56	2.85	1.02	1.69	82.8	82.44	20.04	12	0.45	76.45	1.52	162.67	3.31	1124.24	1756.75	112.53	1.58	0.39	442.47	1.5	1.13498	485.914	6	12.4783
10	6	standard	561.15	15.21	15.45	9.46	3.58	0.5	0.09	0.16	37.65	88.15	20	4.25	0.47	37.5	1.51	361.08	1.4	890	1097.29	68.61	2.1	0.26	437.51	0.75	0.598679	521.518	4	3.60846
10	7	standard	875.09	45.38	52.44	24.145	19.685	4.76	0.635	3.835	241.2	52.19	13.375	7.125	0.815	51.48	1.925	186.38	4.16	1006.88	1624.08	99.385	6.41	0.36	607.7	2.78	1.42057	1628.74	5	1.49008
9	1	standard	738.81	40.84	32.66	15.76	12.69	2.49	0.49	1.67	198.95	60.03	8.51	20.25	0.77	145.3	4.67	256.53	6.32	1552	1714.45	125.65	9.04	0.55	509.5	1.92	5.3345	2707.25	6	15.9131
9	2	standard	813.87	66.56	33.19	19.79	8.19	1.48	0.27	0.94	158.1	53.63	0	17.58	1.48	145.65	2.08	593.71	5.26	1048	2819.6	184.72	4.36	0.82	970.97	1.15	1.30333	853.882	6	26.8447
9	3	standard	598.3	56.38	22.32	10.35	8.26	1.23	0.64	0.66	192	38.74	0.02	9	0.59	83.75	4.6	96.1	4.27	681	1633.9	108.85	11.15	0.46	552.6	0	7.00536	2261.72	5	19.9062
9	4	standard	923.32	46.36	48.66	22.395	18.305	4.395	0.62	3.47	177.8	71.655	12.5	7.425	0.885	41.5	1.62	189.41	3.855	1398.03	1659.96	102.6	6.415	0.375	603.01	2.13	1.83807	1679.25	5	0.479693
9	5	standard	792.44	64.89	39.26	19.95	13.21	2.39	0.72	1.42	215.55	40.26	0	9.92	0.63	162.58	4.24	167.56	8.33	1184	1995.25	126.99	16.12	0.48	655.8	2	0.895781	411.313	6	14.8129
9	6	standard	561.15	15.21	15.45	9.46	3.58	0.5	0.09	0.16	37.65	88.15	20	4.25	0.47	37.5	1.51	361.08	1.4	890	1097.29	68.61	2.1	0.26	437.51	0.75	0.598679	521.518	4	3.60846
9	7	standard	692.41	48.62	19.52	9.08	5.79	2.18	1.64	0.71	148	77.21	7.5	6.59	0.75	73.53	3.4	384.41	2.44	1176.58	2120.27	129.97	2.48	0.51	803.3	1.55	1.45943	749.377	4	18.7555
8	1	standard	846.635	46.27	46.07	17.445	19.74	5.55	0.61	4.745	195.175	57.91	10	8.66	0.83	93.07	1.48	141.465	4.59	932.465	1781.85	130.515	6.775	0.48	619.545	1.78	1.43114	749.12	6	9.13403
8	2	standard	903.65	40.98	56.74	26.35	18.06	7.06	2.87	3.61	296	52.2	0	10.9	0.99	120.9	6.66	333.45	3.57	1478.35	2192.13	122.84	3.42	0.52	741.31	10.55	1.24738	979.552	6	11.1838
8	3	standard	774.86	51.37	34.09	18.35	10.33	1.75	0.45	1.02	245.55	61.83	20	8.19	0.56	146.51	4.49	159.88	7.49	1005.24	1949.63	113.87	11.66	0.44	614.76	2.6	7.22179	2435.31	7	10.7941
8	4	standard	958.6	59.54	55.97	16.5667	23.3367	12.4967	5.46667	6.68667	261.867	43.6467	7.5	20.6	1.47667	167.917	10.8267	190.317	5.31333	1107.67	2447.28	206	3.39333	0.686667	864.567	13.64	1.29947	795.452	6	26.9559
8	5	standard	782.06	47.42	35.07	14.8	11.98	5.42	0.95	4.31	132.35	63.57	0.01	7.78	0.88	82.39	1.08	286.5	3.25	1124	1822.59	117.71	4.32	0.34	657.25	2.2	4.9766	2694.42	4	12.7941
8	6	standard	519.85	15.18	22.4	13.71	5.2	0.91	0.13	0.52	53	61.16	0	6.25	0.28	46	1	279.22	1.99	532.25	1038.32	73.54	1.55	0.24	329.7	0.1	0.691859	286.23	4	6.75205
8	7	standard	862.77	47.77	46.01	19.86	17.89	4.9	0.67	3.9	229.1	60.88	10	8.08	0.76	89.85	2.08	210.38	4.55	1022.3	1903.2	119.67	6.84	0.47	677.22	2.8	1.79171	881.442	7	8.23676
7	1	standard	764.89	44.53	42.48	25.5	11.17	3.08	1.96	0.63	92.7	46.8	5	9.25	1.92	95.9	22.24	158.07	3.66	732	1881.86	116.36	2.3	0.44	717.48	17.55	6.89319	3482	7	17.102
7	2	standard	899.02	43.62	49.06	22.67	18.41	4.36	0.6	3.47	178.65	67.65	20	7.18	0.72	46.4	1.47	110.83	3.86	976.24	1672.65	98.05	6.15	0.4	553.24	2.93	1.45114	727.979	6	0.742097
7	3	standard	1023.84	48.9	63.36	18.505	26.715	12.005	5.42	6.16	226.475	59.285	7.5	9.35	1.43	84	11.03	185.94	2.605	978.225	1961.76	126.575	2.015	0.5	695.86	16.15	1.54616	1982.79	6	15.0938
7	4	standard	724.06	38.25	32.45	17.13	8.88	2.83	0.42	2.07	246.2	64.01	5.64	11.71	0.73	203.29	2.01	336.69	4.31	1966.06	2137.71	134.47	4.06	0.44	884.33	2.8	1.45949	1263.22	9	15.0662
7	5	standard	450.89	26.3	9.71	3.63	3.05	1.54	0.26	1.35	134.7	59.81	1	8.98	0.81	124.34	2.34	352.08	4.23	1598.35	2138.27	103.77	2.03	0.53	565.82	2.2	1.06268	627.923	6	31.2917
7	6	standard	561.15	15.21	15.45	9.46	3.58	0.5	0.09	0.16	37.65	88.15	20	4.25	0.47	37.5	1.51	361.08	1.4	890	1097.29	68.61	2.1	0.26	437.51	0.75	0.598679	521.518	4	3.60846
7	7	standard	757.1	75.7	20.93	11.4	5.06	1.98	0.44	0.97	164.4	61.17	25	11.6	1.48	111.25	6.02	68.45	3.42	830.2	1542.29	142.01	3.7	0.41	705.81	2.6	1.41016	1180.2	5	17.7308
6	1	standard	753.55	26.31	30.66	7.86	13.71	6.36	1.57	4.45	169.44	82.92	11.37	20.71	0.68	149.71	1.02	179.53	5.43	1585.99	2337.32	144.06	2.74	0.63	488.02	2.21	1.51937	910.895	7	21.1647
6	2	standard	866.68	63.55	42.93	18.04	15.35	6.01	2.57	3.91	211.48	52.45	0	7.81	1.28	107.2	10.44	235.33	8.1	1440	2024.26	126.02	9.72	0.66	819	7.66	1.59789	2303.79	6	14.4928
6	3	standard	628	26.09	32.66	18.24	8.29	2.31	0.24	1.63	223.95	49.23	0	16.75	0.3	96.7	1.7	337.7	3.66	717	822.24	94.13	3.15	0.36	514	2.33	1.19701	547.235	5	13.0695
6	4	standard	711.23	42.01	13.16	1.15	6.88	3.87	1.41	2.7	98	101.92	43.65	8.25	0.41	84.25	4	102.72	3.61	1140	1491.2	141.82	2.26	0.43	493.6	0	1.9133	1121.49	5	12.3131
6	5	standard	635.45	24.82	20.3	9.03	7.56	2.85	1.02	1.69	82.8	82.44	20.04	12	0.45	76.45	1.52	162.67	3.31	1124.24	1756.75	112.53	1.58	0.39	442.47	1.5	1.13498	485.914	6	12.4783
6	6	standard	561.15	15.21	15.45	9.46	3.58	0.5	0.09	0.16	37.65	88.15	20	4.25	0.47	37.5	1.51	361.08	1.4	890	1097.29	68.61	2.1	0.26	437.51	0.75	0.598679	521.518	4	3.60846
6	7	standard	875.09	45.38	52.44	24.145	19.685	4.76	0.635	3.835	241.2	52.19	13.375	7.125	0.815	51.48	1.925	186.38	4.16	1006.88	1624.08	99.385	6.41	0.36	607.7	2.78	1.42057	1628.74	5	1.49008
5	1	standard	738.81	40.84	32.66	15.76	12.69	2.49	0.49	1.67	198.95	60.03	8.51	20.25	0.77	145.3	4.67	256.53	6.32	1552	1714.45	125.65	9.04	0.55	509.5	1.92	5.3345	2707.25	6	15.9131
5	2	standard	813.87	66.56	33.19	19.79	8.19	1.48	0.27	0.94	158.1	53.63	0	17.58	1.48	145.65	2.08	593.71	5.26	1048	2819.6	184.72	4.36	0.82	970.97	1.15	1.30333	853.882	6	26.8447
5	3	standard	598.3	56.38	22.32	10.35	8.26	1.23	0.64	0.66	192	38.74	0.02	9	0.59	83.75	4.6	96.1	4.27	681	1633.9	108.85	11.15	0.46	552.6	0	7.00536	2261.72	5	19.9062
5	4	standard	824.7	33.6	37.81	21.88	12.18	1.16	0.19	0.55	125.7	83.68	10	6.65	0.57	42.35	4.43	419.63	4.46	943.05	1993	96.1	6.06	0.32	565.25	2.44	3.81049	1895.88	6	5.10023
5	5	standard	717.02	51.91	34.77	16.8	11.46	2.31	0.52	1.46	250.8	44.79	15	7.76	0.73	129	3.23	201	4.65	1008.26	1883.55	113.46	5.69	0.39	613.09	1.08	7.31544	2333.82	6	11.7745
5	6	standard	561.15	15.21	15.45	9.46	3.58	0.5	0.09	0.16	37.65	88.15	20	4.25	0.47	37.5	1.51	361.08	1.4	890	1097.29	68.61	2.1	0.26	437.51	0.75	0.598679	521.518	4	3.60846
5	7	standard	692.41	48.62	19.52	9.08	5.79	2.18	1.64	0.71	148	77.21	7.5	6.59	0.75	73.53	3.4	384.41	2.44	1176.58	2120.27	129.97	2.48	0.51	803.3	1.55	1.45943	749.377	4	18.7555
4	1	standard	754.627	44.52	43.45	15.1433	19.4667	4.76667	0.626667	4	158.283	41.33	1.66667	10.93	0.806667	102.103	1.34667	124.577	4.50333	927.183	1827.91	125.5	6.60333	0.52	589.127	1.4	1.29226	790.944	8	13.698
4	2	standard	903.65	40.98	56.74	26.35	18.06	7.06	2.87	3.61	296	52.2	0	10.9	0.99	120.9	6.66	333.45	3.57	1478.35	2192.13	122.84	3.42	0.52	741.31	10.55	1.24738	979.552	6	11.1838
4	3	standard	774.86	51.37	34.09	18.35	10.33	1.75	0.45	1.02	245.55	61.83	20	8.19	0.56	146.51	4.49	159.88	7.49	1005.24	1949.63	113.87	11.66	0.44	614.76	2.6	7.22179	2435.31	7	10.7941
4	4	standard	958.6	59.54	55.97	16.5667	23.3367	12.4967	5.46667	6.68667	261.867	43.6467	7.5	20.6	1.47667	167.917	10.8267	190.317	5.31333	1107.67	2447.28	206	3.39333	0.686667	864.567	13.64	1.29947	795.452	6	26.9559
4	5	standard	782.06	47.42	35.07	14.8	11.98	5.42	0.95	4.31	132.35	63.57	0.01	7.78	0.88	82.39	1.08	286.5	3.25	1124	1822.59	117.71	4.32	0.34	657.25	2.2	4.9766	2694.42	4	12.7941
4	6	standard	519.85	15.18	22.4	13.71	5.2	0.91	0.13	0.52	53	61.16	0	6.25	0.28	46	1	279.22	1.99	532.25	1038.32	73.54	1.55	0.24	329.7	0.1	0.691859	286.23	4	6.75205
4	7	standard	824.52	41.51	42.38	18.46	16.79	4.25	0.57	3.39	162.3	66.46	20	6.63	0.7	59.95	1.22	71.7	4.06	952.24	1772.25	106.45	6.13	0.47	514.59	2.1	1.52624	832.161	6	3.26613
3	1	standard	764.89	44.53	42.48	25.5	11.17	3.08	1.96	0.63	92.7	46.8	5	9.25	1.92	95.9	22.24	158.07	3.66	732	1881.86	116.36	2.3	0.44	717.48	17.55	6.89319	3482	7	17.102
3	2	standard	899.02	43.62	49.06	22.67	18.41	4.36	0.6	3.47	178.65	67.65	20	7.18	0.72	46.4	1.47	110.83	3.86	976.24	1672.65	98.05	6.15	0.4	553.24	2.93	1.45114	727.979	6	0.742097
3	3	standard	1023.84	48.9	63.36	18.505	26.715	12.005	5.42	6.16	226.475	59.285	7.5	9.35	1.43	84	11.03	185.94	2.605	978.225	1961.76	126.575	2.015	0.5	695.86	16.15	1.54616	1982.79	6	15.0938
3	4	standard	724.06	38.25	32.45	17.13	8.88	2.83	0.42	2.07	246.2	64.01	5.64	11.71	0.73	203.29	2.01	336.69	4.31	1966.06	2137.71	134.47	4.06	0.44	884.33	2.8	1.45949	1263.22	9	15.0662
3	5	standard	450.89	26.3	9.71	3.63	3.05	1.54	0.26	1.35	134.7	59.81	1	8.98	0.81	124.34	2.34	352.08	4.23	1598.35	2138.27	103.77	2.03	0.53	565.82	2.2	1.06268	627.923	6	31.2917
3	6	standard	561.15	15.21	15.45	9.46	3.58	0.5	0.09	0.16	37.65	88.15	20	4.25	0.47	37.5	1.51	361.08	1.4	890	1097.29	68.61	2.1	0.26	437.51	0.75	0.598679	521.518	4	3.60846
3	7	standard	757.1	75.7	20.93	11.4	5.06	1.98	0.44	0.97	164.4	61.17	25	11.6	1.48	111.25	6.02	68.45	3.42	830.2	1542.29	142.01	3.7	0.41	705.81	2.6	1.41016	1180.2	5	17.7308
2	1	standard	753.55	26.31	30.66	7.86	13.71	6.36	1.57	4.45	169.44	82.92	11.37	20.71	0.68	149.71	1.02	179.53	5.43	1585.99	2337.32	144.06	2.74	0.63	488.02	2.21	1.51937	910.895	7	21.1647
2	2	standard	866.68	63.55	42.93	18.04	15.35	6.01	2.57	3.91	211.48	52.45	0	7.81	1.28	107.2	10.44	235.33	8.1	1440	2024.26	126.02	9.72	0.66	819	7.66	1.59789	2303.79	6	14.4928
2	3	standard	628	26.09	32.66	18.24	8.29	2.31	0.24	1.63	223.95	49.23	0	16.75	0.3	96.7	1.7	337.7	3.66	717	822.24	94.13	3.15	0.36	514	2.33	1.19701	547.235	5	13.0695
2	4	standard	711.23	42.01	13.16	1.15	6.88	3.87	1.41	2.7	98	101.92	43.65	8.25	0.41	84.25	4	102.72	3.61	1140	1491.2	141.82	2.26	0.43	493.6	0	1.9133	1121.49	5	12.3131
2	5	standard	635.45	24.82	20.3	9.03	7.56	2.85	1.02	1.69	82.8	82.44	20.04	12	0.45	76.45	1.52	162.67	3.31	1124.24	1756.75	112.53	1.58	0.39	442.47	1.5	1.13498	485.914	6	12.4783
2	6	standard	561.15	15.21	15.45	9.46	3.58	0.5	0.09	0.16	37.65	88.15	20	4.25	0.47	37.5	1.51	361.08	1.4	890	1097.29	68.61	2.1	0.26	437.51	0.75	0.598679	521.518	4	3.60846
2	7	standard	920.01	49.3	52.8	23.82	19.85	5.04	0.67	4.07	289.1	58.45	20	7.66	0.82	65.03	2.05	158.58	4.49	1045.76	1646.49	101.58	6.5	0.39	599.52	3.18	1.62875	1593.71	6	1.78782
1	1	standard	701.02	40.69	32.72	15.76	12.63	2.49	0.47	1.63	198.95	54.7	6.01	12.75	0.75	95.2	4.67	87.58	6.23	1172	1283.86	92.04	8.86	0.38	466.28	1.92	5.35984	2760.72	6	8.43415
1	2	standard	813.87	66.56	33.19	19.79	8.19	1.48	0.27	0.94	158.1	53.63	0	17.58	1.48	145.65	2.08	593.71	5.26	1048	2819.6	184.72	4.36	0.82	970.97	1.15	1.30333	853.882	6	26.8447
1	3	standard	598.3	56.38	22.32	10.35	8.26	1.23	0.64	0.66	192	38.74	0.02	9	0.59	83.75	4.6	96.1	4.27	681	1633.9	108.85	11.15	0.46	552.6	0	7.00536	2261.72	5	19.9062
1	4	standard	705.9	45.92	24.25	11.4	8.4	1.4	0.43	0.77	124	69.83	10	11.3	0.76	114.65	2.4	185.5	5	942.55	2512.04	127.49	5.25	0.5	559.92	0	7.15711	2290.46	4	19.3847
1	5	standard	792.44	64.89	39.26	19.95	13.21	2.39	0.72	1.42	215.55	40.26	0	9.92	0.63	162.58	4.24	167.56	8.33	1184	1995.25	126.99	16.12	0.48	655.8	2	0.895781	411.313	6	14.8129
1	6	standard	561.15	15.21	15.45	9.46	3.58	0.5	0.09	0.16	37.65	88.15	20	4.25	0.47	37.5	1.51	361.08	1.4	890	1097.29	68.61	2.1	0.26	437.51	0.75	0.598679	521.518	4	3.60846
1	7	standard	692.41	48.62	19.52	9.08	5.79	2.18	1.64	0.71	148	77.21	7.5	6.59	0.75	73.53	3.4	384.41	2.44	1176.58	2120.27	129.97	2.48	0.51	803.3	1.55	1.45943	749.377	4	18.7555
